# Supplementary material for: Climate change impacts on optimal habitat of Stachys inflata medicinal plant in central Iran
Source: Sci Rep. 2023 Apr 21;13:6580. doi: 10.1038/s41598-023-33660-8 (PMC10121668; doi:10.1038/s41598-023-33660-8)
Supplement: Supplementary file 1 — Supplementary Information. [file 41598_2023_33660_MOESM1_ESM.xls]

## Sheet: Stachysin.occ
Y	X
51.8259	31.8242
51.5876	31.4955
51.594	31.4976
51.3695	31.7693
51.8074	31.7858
51.7589	31.1296
51.7509	31.1501
51.6158	31.2018
51.7461	31.1587
51.7443	31.1401
51.3604	31.1613
51.37	31.1298
51.6112	30.944
51.5864	31.4099
51.2997	31.5001
51.8758	31.4758
49.8672	33.009
49.8969	33.023
50.739	32.7523
50.7035	32.6979
50.7438	32.7363
50.6213	32.7588
50.6603	32.8062
50.7246	32.8335
50.5375	32.8294
50.4345	32.9553
51.8496	33.3917
52.7968	33.2042
51.0289	32.7939
51.3529	32.5603
51.3501	32.5507
51.4154	32.5901
51.3474	32.5557
51.1126	32.7248
51.1945	32.8926
51.3334	32.8585
51.4441	32.8839
51.407	33.3026
51.5434	33.4786
51.4293	33.2982
51.8375	33.3937
50.7964	33.7061
51.4033	33.7146
51.2958	34.0263
51.5686	32.5389
51.6386	32.6025
51.7432	32.448
51.7578	32.4193
52.744	32.8208
52.0307	32.4255
51.5882	32.5311
51.0539	32.3559
50.8774	32.7231
51.6022	31.1674
51.4666	31.3334
51.6654	31.3014
51.5606	31.5441
51.5933	31.1852
51.7481	31.1946
51.7353	31.2133
51.4033	31.1987
51.6515	31.5887
51.5438	31.5319
51.6149	31.1683
51.6999	31.6377
51.6849	40.3016
